# Supplementary material for: A case series shows independent vestibular labyrinthine function after major surgical trauma to the human cochlea
Source: Commun Med (Lond). 2021 Oct 6;1:37. doi: 10.1038/s43856-021-00036-w (PMC9053204; doi:10.1038/s43856-021-00036-w)
Supplement: Supplementary file 1 — Supplementary Data 1 [file 43856_2021_36_MOESM1_ESM.xlsx]

## Sheet: Tabelle1
		Preoperative										Postoperative
				Calorics AS		Calorics NAS			vHIT AS			WRS65dB (%)						Calorics AS		Calorics NAS			vHIT AS			cVEMP AS			cVEMP NAS			oVEMP AS			oVEMP NAS
study ID	AS	WRS65dB (%)	SPN (°/s) re. AS	SPV warm AS (°/s)	SPV cold AS (°/s)	SPV warm NAS (°/s)	SPV cold NAS (°/s)	VR re. AS (%)	vHIT gain anterior	vHIT gain lateral	vHIT gain posterior	first fitting	1 month	3 monts	6 months	12 months	SPN (°/s) re. AS	SPV warm AS (°/s)	SPV cold AS (°/s)	SPV warm NAS (°/s)	SPV cold NAS (°/s)	VR re. AS (%)	vHIT gain anterior	vHIT gain lateral	vHIT gain posterior	latency p13 (ms)	latency n23 (ms)	amplitude p13n23	latency p13 (ms)	latency n23 (ms)	amplitude p13n23	latency n10 (ms)	latency p15 (ms)	amplitude n10p15 (µV)	latency n10 (ms)	latency p15 (ms)	amplitude n10p15 (µV)
1	L	nm	0	nm	nm	nm	nm	N/A	nm	nm	nm	nm	nm	nm	nm	nm	nm	nm	nm	nm	nm	N/A	0.85	1.02	0.91	18.67	27.33	1.952	13.67	23	2.806	13.33	17	3.331	11	14	5.041
2	R	25	0	5.3	-8.7	-5.7	18.1	-25.9259	0.8	0.95	0.79	65	85	85	75	100	0	10.9	-9.4	-12.4	12.7	-10.5727	0.79	1.02	0.82	12.33	24	1.525	12	25.33	1.261	10.67	14.33	22.01	11.33	15	4.09
3	R	nm	1.7	5.1	-3.4	-3.8	8.9	-19.8113	nm	nm	nm	N/A (no CI)	N/A (no CI)	N/A (no CI)	N/A (no CI)	N/A (no CI)	0.9	19	-18.9	-9.1	11.2	30.2405	0.88	1.14	0.74	15	24.33	0.261	14.33	22.33	0.267	NR	NR	0	NR	NR	0
4	R	0	-0.8	15.6	-24.5	-22.6	34.5	-17.4897	0.92	0.99	0.85	N/A (no CI)	N/A (no CI)	N/A (no CI)	N/A (no CI)	N/A (no CI)	-0.8	13.1	-17	-44.6	15.7	-33.4071	0.77	1.02	1.17	nm	nm	nm	nm	nm	nm	nm	nm	nm	nm	nm	nm
5	L	15	0	-19.5	15.3	30.7	-13.1	-11.4504	0.73	0.77	0.52	35	55	45	80	70	0	-13.7	14.1	35.5	-14.4	-28.4427	0.79	0.87	0.94	15.67	24.33	1.488	13.33	23.67	1.392	10.33	14.33	5.438	10.67	14.67	4.682
6	L	0	-0.8	-4.4	4.2	5.6	-6.5	-16.9082	0.73	0.94	1.04	55	65	85	95	95	0	-5.7	4	4.1	-7.2	-7.61905	0.73	0.94	1.04	16.67	26.67	1.358	12.33	23	5.309	10.67	14.67	3.333	10.33	14.33	5.622
7	R	0	1.5	-0.3	-3	-7.8	2.3	-50.7463	0.58	0.65	0.17	30	65	75	85	90	0	-0.1	-1.3	-4.7	2.4	-67.0588	0.62	0.73	0.66	NR	NR	0	17	27.33	1.203	14.67	19.67	6.366	13.33	19.67	2.858
8	L	0	0	-12.3	8	7.7	-12.1	1.24688	0.91	0.94	0.81	40	40	60	60	55	0	-12.3	12.8	14.5	-8.5	4.3659	0.72	1.05	0.75	15	23.67	2.067	14.67	24.67	3.581	13.33	17.33	6.312	16	19.33	4.939
9	L	0	0	-15.8	11.4	23.3	-10.9	-11.4007	0.81	0.85	0.79	35	60	60	45	60	-0.9	-14.5	7.8	34.6	-13.9	-37.0056	1.07	1.14	1.06	17.67	25.67	0.445	17	25.67	1.702	13.33	18	5.044	14	18.67	5.646
10	L	0	0	-16.8	15.3	38.1	-23.3	-31.3369	1	1.41	0.86	60	60	80	80	75	0	-7.1	4.4	17	-18.7	-51.2712	0.76	1.24	0.72	13.67	23.33	0.923	13	24	1.869	13.33	17	1.871	12.67	17.33	1.704
11	R	0	1.1	4.3	-7	-6.4	6	-4.64135	1.02	1.02	0.89	30	55	nm	nm	nm	nm	nm	nm	nm	nm	N/A	0.59	0.92	0.57	NR	NR	0	11.67	21.33	0.67	10.67	15	3.5	10.33	14.67	5.017
12	R	0	0	15.5	-8.5	-11.8	9.1	6.90423	1.07	0.82	0.7	40	45	45	80	65	1.4	2.5	-3.1	-1.4	2	24.4444	0.86	0.79	0.7	nm	nm	nm	nm	nm	nm	nm	nm	nm	nm	nm	nm
13	R	0	1.3	-0.6	-1.7	-6.3	5	-66.1765	1.12	1.27	0.95	45	nm	40	nm	nm	1.4	11.7	-9.4	-13.2	5.5	6.03015	0.79	1.3	0.77	14.33	24.33	0.467	13.67	23.33	0.51	10.33	14.67	7.075	10.67	14.67	6.373
14	L	0	0	-31.1	18.8	37.4	-12.8	-0.2997	0.76	0.82	0.39	55	40	25	45	45	1	-3	2.8	20.7	-9.9	-68.1319	0.41	0.21	0.19	NR	NR	0	13.67	23.67	0.504	NR	NR	0	NR	NR	0
15	R	0	0	0.7	-5.1	-9.9	1.5	-32.5581	1.1	1.51	0.3	25	10	60	45	nm	0	16	-16.5	-33.9	15.7	-20.8283	1.16	1.23	0.62	15.67	26.33	6.505	16.33	26.67	1.633	10.33	14	14.44	10.33	14.33	7.778
16	L	nm	0	-8.6	8.4	5.1	-9.4	7.93651	0.96	0.78	0.79	0	nm	nm	80	nm	nm	nm	nm	nm	nm	N/A	1.03	0.86	0.92	14.67	24.33	1.435	17.33	26.33	3.793	10	13.67	25.31	9.67	13	25.03
17	R	40	0	30.8	-10.6	-21.9	9.5	13.7363	0.55	1.19	0.75	50	50	70	60	85	nm	nm	nm	nm	nm	N/A	0.64	1.25	0.91	13	22	4.149	13	22	0.735	9.67	14.67	7.391	NR	NR	0
18	R	90	1	25.3	-17.6	-35.6	23.4	-15.7998	0.88	1.56	0.9	15	nm	nm	30	45	0	26.8	-11.8	-22.8	16.3	-0.643501	0.97	1.46	1.22	13	25.33	2.354	13.33	26.67	0.566	10.67	14.67	7.237	12	14.67	2.648
19	L	nm	-0.4	-15.3	10.5	8.8	-3.7	34.7258	nm	nm	nm	nm	nm	nm	nm	N/A (CI<12m)	nm	nm	nm	nm	nm	N/A	0.18	0.85	0.82	nm	nm	nm	nm	nm	nm	nm	nm	nm	nm	nm	nm
20	R	0	0	25.7	-12.5	-54.2	27.1	-36.0669	0.89	1.34	0.91	60	60	80	85	N/A (CI<12m)	0	27.1	-15.9	-24.9	20.8	-3.04397	1.03	1.09	1.07	15.67	25.67	2.071	13.33	25.67	0.971	11.67	14.33	8.28	NR	NR	0
21	L	0	-1.3	-22.6	9.2	8.9	-6.2	35.6077	0.76	0.87	1.58	nm	nm	nm	nm	N/A (CI<12m)	nm	nm	nm	nm	nm	N/A	1.25	1.14	nm	nm	nm	nm	nm	nm	nm	nm	nm	nm	nm	nm	nm
22	R	0	-0.4	21.9	-9.3	-16.8	5.5	16.6355	0.81	1.19	0.85	75	80	nm	nm	N/A (CI<12m)	0	13.7	-7.8	-11.4	3.6	17.8082	0.92	1.03	0.72	12.67	23.33	0.703	13.67	25.67	1.771	14.67	19	3.12	14.67	17.67	4.616
23	R	55	0	5	-5.4	-8.1	4.8	-10.7296	1.12	1.29	0.84	55	85	nm	nm	N/A (CI<12m)	nm	nm	nm	nm	nm	N/A	0.95	1.46	1.05	15.67	25	2.84	17	26.33	1.935	10.33	16.67	12.2	12.33	15.67	3.624
24	L	0	-1	-38.4	19.4	43.1	-15.2	-0.430663	0.82	0.79	0.79	55	80	nm	nm	N/A (CI<12m)	0	-0.6	-0.4	15.6	-4.4	-90.4762	0.48	0.32	0.47	NR	NR	0	12	22.67	0.67	NR	NR	0	9.33	12.33	3.706
25	R	0	-0.6	9.8	-9.5	-10.4	17.6	-18.3932	0.93	1.05	0.8	65	55	nm	nm	N/A (CI<12m)	-0.7	6	-4.5	-9.9	13.3	-37.6855	0.8	1.07	1.01	nm	nm	nm	nm	nm	nm	nm	nm	nm	nm	nm	nm
26	L	10	-0.6	-6.3	6.7	5.1	-9.8	-6.81004	1.09	1.01	0.77	75	60	N/A (CI<3m)	N/A (CI<6m)	N/A (CI<12m)	-1.3	-11.6	7.2	15.2	-8.5	-11.5294	0.77	1.09	0.88	15.33	25.67	1.39	14	25.33	1.224	12.33	15.67	4.454	12.33	16.33	6.07
27	L	0	0.2	-49.3	31.5	53.2	-35.5	-4.66077	0.68	0.89	0.74	50	65	N/A (CI<3m)	N/A (CI<6m)	N/A (CI<12m)	-1.5	-62.1	39.4	19.5	-24.8	39.2318	1.01	0.9	0.84	15.67	25	1.251	14.67	26.67	1.415	10.67	14	13.23	10.67	14.67	11.08
AS: affected side; cVEMP: cervical vestibular evoked myogenic potential; L: left; nm: not measured; NR: no response; oVEMP: ocular vestibular evoked myogenic potential; R: right; SPN: spontaneous nystagmus; SPV: slow-phase velocity; vHIT: video head impulse test; VR: vestibular response; WRS: word recognition score
